# Supplementary material for: Understanding the Attitudes and Beliefs of Oncologists Regarding the Transitioning and Sharing of Survivorship Care
Source: Curr Oncol. 2021 Dec 19;28(6):5452–65. doi: 10.3390/curroncol28060454 (PMC8700375; doi:10.3390/curroncol28060454)
Supplement: Supplementary file 1 [file curroncol-28-00454-s001.zip]

Archive with 1 entries (1 files):
- curroncol-1474615-supplementary.pdf
